# Supplementary material for: EZH2 Inhibition as New Epigenetic Treatment Option for Pancreatic Neuroendocrine Neoplasms (PanNENs)
Source: Cancers (Basel). 2021 Oct 7;13(19):5014. doi: 10.3390/cancers13195014 (PMC8508156; doi:10.3390/cancers13195014)
Supplement: Supplementary file 1 [file cancers-13-05014-s001.zip]

Archive with 7 entries (6 files):
- cancers-1401279-supplementary-revised.pdf
- Patient consent 1.pdf
- Patient consent 2.pdf
- __MACOSX/
- __MACOSX/._cancers-1401279-supplementary-revised.docx
- __MACOSX/._Patient consent 1.pdf
- __MACOSX/._Patient consent 2.pdf
